# Supplementary material for: The Possible Role of Prescribing Medications, Including Central Nervous System Drugs, in Contributing to Male-Factor Infertility (MFI): Assessment of the Food and Drug Administration (FDA) Pharmacovigilance Database
Source: Brain Sci. 2023 Nov 29;13(12):1652. doi: 10.3390/brainsci13121652 (PMC10741514; doi:10.3390/brainsci13121652)
Supplement: Supplementary file 1 [file brainsci-13-01652-s001.zip]

Archive with 1 entries (1 files):
- brainsci-2659132-supplementary.pdf
